# Supplementary material for: Integrated analysis of single-cell and Bulk RNA sequencing reveals a malignancy-related signature in lung adenocarcinoma
Source: Front Oncol. 2023 Jun 23;13:1198746. doi: 10.3389/fonc.2023.1198746 (PMC10327591; doi:10.3389/fonc.2023.1198746)
Supplement: Supplementary file 1 [file Table_1.xlsx]

## Sheet: Table S1
Supplementary Table 1. Basic information of series
Series accession numbers	Website	Data type	Platform used	No. of input patients	Survival Outcome
GSE117570	http://tisch.comp-genomics.org/	ScRNA-seq	Illumina NextSeq 500 (Homo sapiens)	4	/
TCGA-LUAD	https://portal.gdc.cancer.gov/	Bulk RNA-seq	Illumina RNAseq	460	OS
GSE68465	https://www.ncbi.nlm.nih.gov/geo/	Bulk RNA-seq	Affymetrix Human Genome U133A Array	439	OS
GSE72094	https://www.ncbi.nlm.nih.gov/geo/	Bulk RNA-seq	Merck Human RSTA Custom Affymetrix 2.0 microarray	386	OS
GSE91061	https://www.ncbi.nlm.nih.gov/geo/	Bulk RNA-seq	Illumina Genome Analyzer (Homo sapiens)	105	/
