# Supplementary material for: Integrated analysis of single-cell and Bulk RNA sequencing reveals a malignancy-related signature in lung adenocarcinoma
Source: Front Oncol. 2023 Jun 23;13:1198746. doi: 10.3389/fonc.2023.1198746 (PMC10327591; doi:10.3389/fonc.2023.1198746)
Supplement: Supplementary file 2 [file Table_2.xlsx]

## Sheet: Table S1
Supplementary Table 2. The primer sequences of MRRS-constructed genes
Symbol	Sequence (5’-3’)	Sequence (3’-5’)
B-catin	TGGCACCCAGCACAATGAA	CTAAGTCATAGTCCGCCTAGAAGCA
LDHA	TAATGAAGGACTTGGCAGATGAACT	TGGCTTGGAAGATAAGTGGTTTTCCC
CAMTA1	ATGGCTGCCGAAAACAAGCC	TTACCAAAAGAGAGGCACCGCTG
MYLIP	CAACGGCGAGGACTGCCTCAA	CCTCATCTCATCTTACAGGAGCAGACT
GALNT3	ACCGAGATCTTGGACCAGACAC	TACTGCTGAAGGAAATCATTTTGGTG
PERP	ATCGCCTTCGACATCATCGC	GCCATGCTCTTCTGTGGCTTCAT
CD99	CTGGGGATGACTTTGACTTAGGAGAT	AGTGATGGTGGAGGCAGCCA
ABL2	TCACTTTGCTGCCTGTGCAC	AACTTGCTCGGAGCCACTGAG
